# Supplementary material for: Sinapic acid alleviates inflammatory bowel disease (IBD) through localization of tight junction proteins by direct binding to TAK1 and improves intestinal microbiota
Source: Front Pharmacol. 2023 Aug 15;14:1217111. doi: 10.3389/fphar.2023.1217111 (PMC10462984; doi:10.3389/fphar.2023.1217111)
Supplement: Supplementary file 1 [file DataSheet1.xlsx]

## Sheet: Quantification of WB
Revised figure 2B
	ikb
15min	con	90407	90407	89999
	stimulus	59117.1	59117.1	59242.2
	SA	88869	88869	89203.6
	p65
15min	con	47033.5	44468.9	47673.9
	stimulus	48789.9	48934.4	48778.5
	SA	55224.5	55039	54943
	p-ikb				p-ikb/ikb			average	aver*100	std	std*100	ttest
15min	con	4120.73	3729.12	4715.27	0.0455798	0.0412482	0.0523925	0.0464068	2.75802	0.00561798	0.333884	3.3724e-08	***
	stimulus	100322	97841.1	100463	1.69701	1.65504	1.6958	1.68261	100	0.0238898	1.4198	1
	SA	66871	68845.7	66519	0.752467	0.774687	0.745698	0.757617	45.0262	0.0151653	0.901291	5.82627e-07	***
	p-p65				p-p65/p65			average	aver*100	std	std*100	ttest
15min	con	17423.9	16566	18278.5	0.370458	0.372531	0.383406	0.375465	20.9499	0.00695494	0.388066	1.06601e-08	***
	stimulus	88110	87758.7	86694.6	1.80591	1.79339	1.77731	1.7922	100	0.0143343	0.799815	1
	SA	59979.6	59544	60154.1	1.0861	1.08185	1.09485	1.0876	60.685	0.00662564	0.369692	1.68011e-07	***
Revised figure 3A
	p-ATF2				p-ATF2/ATF2			average	aver*100	std	std*100	ttest
15min	con	11833.5	11692.6	11943.4	0.205317	0.209388	0.207379	0.207361	21.9479	0.00203544	0.215439	1.29574e-10	***
	stimulus	52863.1	52686.5	53163.7	0.943621	0.943817	0.946926	0.944788	100	0.00185429	0.196265	1
	SA	9293.32	9665.37	12075.1	0.167588	0.175333	0.216741	0.186554	19.7456	0.026428	2.79724	9.90918e-07	***
	ATF2
15min	con	57635.3	55841.7	57592
	stimulus	56021.6	55822.7	56143.4
	SA	55453.2	55125.9	55712.2
Revised figure 4A
	p-jnk				p-jnk/jnk			average	aver*100	std	std*100	ttest
15min	con	8517.51	8143.07	8009.07	0.16603	0.173387	0.159028	0.166148	14.7862	0.00718009	0.638986	4.64213e-06	***
	stimulus	58670.8	56976.1	58905.2	1.11522	1.07971	1.17607	1.12367	100	0.0487332	4.33697	1
	SA	35661	34596.1	35801	0.719579	0.670022	0.69597	0.69519	61.8678	0.0247878	2.20596	0.000170526	***
	p-p38				p-p38/p38			average	aver*100	std	std*100	ttest
15min	con	19150.8	18214.6	19352.3	0.384188	0.379514	0.403218	0.388973	25.3859	0.012556	0.819453	1.64026e-05	***
	stimulus	64726.1	62723.1	64657.7	1.62057	1.46548	1.51068	1.53224	100	0.0797598	5.20542	1
	SA	43390.1	42379.2	43332.1	1.02616	1.0453	1.06881	1.04676	68.3152	0.0213614	1.39413	0.000523701	***
	jnk
15min	con	51301.1	46964.8	50362.7
	stimulus	52609	52769.7	50086.3
	SA	49558.1	51634.3	51440.3
	p38
15min	con	49847.5	47994.7	47994.7
	stimulus	39940.4	42800.3	42800.3
	SA	42284.1	40542.5	40542.5
Revised figure 4B
	TAK1
10min	con	77479.3	71486	76063.9
	stimulus	65740.9	65873	62639.8
	SA	60657	61918.6	59403.4
	MKK4/7
10min	con	70270.1	69591.1	64795.8
	stimulus	52323	50245.1	50710.5
	SA	56615.3	58543.6	56924
	p-TAK	1	2	3				average	aver*100	std	std*100	ttest
10min	con	8188.86	7822.2	7900.2	0.105691	0.109423	0.103863	0.106326	68.4253	0.00283388	1.82373	0.000189851	***
	stimulus	9788.79	10537.6	9853.2	0.1489	0.159969	0.157299	0.155389	100	0.00577643	3.7174	1
	SA	10236.8	10052	10118.4	0.168765	0.162342	0.170333	0.167147	107.566	0.00423457	2.72514	0.046712	*
	P-MKK	1	2	3	A/b-actin			average	aver*100	std	std*100	ttest
10min	con	9546.2	9657	8844.96	0.13585	0.138768	0.136505	0.137041	54.0342	0.00153087	0.603609	1.00875e-06	***
	stimulus	13066.8	12928.8	12870.8	0.249733	0.257315	0.253809	0.253619	100	0.00379431	1.49607	1
	SA	8269.67	8365.96	8062.26	0.146068	0.142901	0.141632	0.143534	56.5942	0.00228449	0.900758	1.74036e-06	***

## Sheet: IF
Revised figure 1G										Revised figure 1H
	control ZO-1			Control DAPI			Control Merge				control Occludin			Control DAPI			Control Merge
	Stiimulus ZO-1			Stimulus DAPI			Stimulus Merge				Stimulus Occludin			Stimulus DAPI			Stimulus Merge
	Stimulus+SA 25 ZO-1			simulus+SA 25 DAPI			simulus+SA 25 Merge				Stimulus+SA 25 Occludin			simulus+SA 25 DAPI			simulus+SA 25 Merge
	Stimulus+SA 50 ZO-1			simulus+SA 50 DAPI			simulus+SA 50 Merge				Stimulus+SA 50 Occludin			simulus+SA 50 DAPI			simulus+SA 50 Merge

## Sheet: Histological score
	A	control	DSS 2%	DSS+ SA 2 mg/kg/day	DSS+ SA 10 mg/kg/day
	Epithelial Damage	0	4	2	0
	Mucosal Inflammation	0	3	2	1
	Submucosal Inflammation	0	2	1	0
	total score	0	9	5	1
	B	control	DSS 2%	DSS+ SA 2 mg/kg/day	DSS+ SA 10 mg/kg/day
	Epithelial Damage	0	4	2	0
	Mucosal Inflammation	0	3	1	1
	Submucosal Inflammation	1	4	2	1
	total score	1	11	5	2
	C	control	DSS 2%	DSS+ SA 2 mg/kg/day	DSS+ SA 10 mg/kg/day
	Epithelial Damage	0	4	2	0
	Mucosal Inflammation	1	3	2	0
	Submucosal Inflammation	1	2	2	0
	total score	2	9	6	0
	average	1	9.66667	5.33333	1
	std	1	1.1547	0.57735	1
	A total Score	0	9	5	1
	B total Score	1	11	5	2
	C total Score	2	9	6	0
		0.000601246	1	0.00435682	0.000601246
		***		**	***
